# Supplementary material for: A homozygous AP3D1 missense variant in patients with sensorineural hearing loss as the leading manifestation
Source: Hum Genet. 2022 Nov 29;142(8):1077–89. doi: 10.1007/s00439-022-02506-0 (PMC10449960; doi:10.1007/s00439-022-02506-0)
Supplement: Supplementary file 1 — Supplementary file1 (XLSX 65 KB) [file 439_2022_2506_MOESM1_ESM.xlsx]

## Sheet: Table S1
Table S1. Intellectual disability panel. Genes were derived from ncbi.nlm.nih.gov/gtr/all/genes and screened for rare variants that segregated with the intellectual disability in IV.3 and IV.4. GnomAD popmax cutoffs of 0.0158 (autosomal recessive model), 0.00025 (X-linked recessive) and 0.000125 (autosomal dominant, de novo) were applied. These cut-offs were deliberate overestimates based on the …
(1) Protein-coding genes
Chr	Gene Symbol	Gene Name
1	DVL1	Segment polarity protein dishevelled homolog DVL-1
1	ATAD3A	ATPase family AAA domain-containing protein 3A
1	TMEM240	Transmembrane protein 240
1	GNB1	Guanine nucleotide-binding protein G(I)/G(S)/G(T) subunit beta-1
1	SKI	Ski oncogene
1	CEP104	Centrosomal protein of 104 kDa
1	CAMTA1	Calmodulin-binding transcription activator 1
1	SLC45A1	Proton-associated sugar transporter A
1	RERE	Arginine-glutamic acid dipeptide repeats protein
1	MTOR	Serine/threonine-protein kinase mTOR
1	CLCNKA	Chloride channel protein ClC-Ka
1	CLCNKB	Chloride channel protein ClC-Kb
1	ALDH4A1	Delta-1-pyrroline-5-carboxylate dehydrogenase, mitochondrial
1	EMC1	ER membrane protein complex subunit 1
1	MRT4	mRNA turnover protein 4 homolog
1	HSPG2	Basement membrane-specific heparan sulfate proteoglycan core protein
1	CDC42	Cell division control protein 42 homolog
1	GALE	UDP-glucose 4-epimerase
1	FUCA1	Tissue alpha-L-fucosidase
1	DHDDS	Dehydrodolichyl diphosphate synthase complex subunit DHDDS
1	ARID1A	AT-rich interactive domain-containing protein 1A
1	PIGV	GPI mannosyltransferase 2
1	AHDC1	AT-hook DNA-binding motif-containing protein 1
1	PUM1	Pumilio homolog 1
1	CCDC28B	Coiled-coil domain-containing protein 28B
1	TRIT1	tRNA dimethylallyltransferase
1	MFSD2A	Sodium-dependent lysophosphatidylcholine symporter 1
1	PPT1	Palmitoyl-protein thioesterase 1
1	SVBP	Small vasohibin-binding protein
1	SLC2A1	Solute carrier family 2, facilitated glucose transporter member 1
1	ST3GAL3	CMP-N-acetylneuraminate-beta-1,4-galactoside alpha-2,3-sialyltransferase
1	PTCH2	Protein patched homolog 2
1	HPDL	4-hydroxyphenylpyruvate dioxygenase-like protein
1	MMACHC	Cyanocobalamin reductase / alkylcobalamin dealkylase
1	PRDX1	Peroxiredoxin-1
1	POMGNT1	Protein O-linked-mannose beta-1,2-N-acetylglucosaminyltransferase 1
1	STIL	SCL-interrupting locus protein
1	ORC1	Origin recognition complex subunit 1
1	BSND	Barttin
1	NFIA	Nuclear factor 1 A-type
1	DNAJC6	Putative tyrosine-protein phosphatase auxilin
1	RPE65	Retinoid isomerohydrolase
1	HS2ST1	Heparan sulfate 2-O-sulfotransferase 1
1	DPYD	Dihydropyrimidine dehydrogenase [NADP(+)]
1	SLC35A3	UDP-N-acetylglucosamine transporter
1	SASS6	Spindle assembly abnormal protein 6 homolog
1	DBT	Lipoamide acyltransferase component of branched-chain alpha-keto acid dehydrogenase complex, mitochondrial
1	GPR88	Probable G-protein coupled receptor 88
1	TAF13	Transcription initiation factor TFIID subunit 13
1	ALX3	Homeobox protein aristaless-like 3
1	SLC6A17	Sodium-dependent neutral amino acid transporter SLC6A17
1	KCNA2	Potassium voltage-gated channel subfamily A member 2
1	SLC16A1	Monocarboxylate transporter 1
1	AP4B1	AP-4 complex subunit beta-1
1	NRAS	GTPase NRas
1	ATP1A1	Sodium/potassium-transporting ATPase subunit alpha-1
1	WARS2	Tryptophan--tRNA ligase, mitochondrial
1	PHGDH	D-3-phosphoglycerate dehydrogenase
1	PEX11B	Peroxisomal membrane protein 11B
1	RBM8A	RNA-binding protein 8A
1	GJA5	Gap junction alpha-5 protein
1	GJA8	Gap junction alpha-8 protein
1	PRUNE1	Exopolyphosphatase PRUNE1
1	POGZ	Pogo transposable element with ZNF domain
1	MCS	Sperm mitochondrial-associated cysteine-rich protein
1	GATAD2B	Transcriptional repressor p66-beta
1	KCNN3	Small conductance calcium-activated potassium channel protein 3
1	ASH1L	Histone-lysine N-methyltransferase ASH1L
1	MSTO1	Protein misato homolog 1
1	YY1AP1	YY1-associated protein 1
1	RIT1	GTP-binding protein Rit1
1	ARHGEF2	Rho guanine nucleotide exchange factor 2
1	LMNA	Prelamin-A/C
1	NTRK1	High affinity nerve growth factor receptor
1	KCNJ10	ATP-sensitive inward rectifier potassium channel 10
1	ATP1A2	Sodium/potassium-transporting ATPase subunit alpha-2
1	UFC1	Ubiquitin-fold modifier-conjugating enzyme 1
1	TKT	Discoidin domain-containing receptor 2
1	TMCO1	Calcium load-activated calcium channel
1	GORAB	RAB6-interacting golgin
1	PIGC	Phosphatidylinositol N-acetylglucosaminyltransferase subunit C
1	TSEN15	tRNA-splicing endonuclease subunit Sen15
1	ASPM	Abnormal spindle-like microcephaly-associated protein
1	KIF14	Kinesin-like protein KIF14
1	DDX59	Probable ATP-dependent RNA helicase DDX59
1	KDM5B	Lysine-specific demethylase 5B
1	PPP1R15B	Protein phosphatase 1 regulatory subunit 15B
1	KCNH1	Potassium voltage-gated channel subfamily H member 1
1	RD3	Protein RD3
1	FLVCR1	Feline leukemia virus subgroup C receptor-related protein 1
1	RAB3GAP2	Rab3 GTPase-activating protein non-catalytic subunit
1	WDR26	WD repeat-containing protein 26
1	LBR	Delta(14)-sterol reductase LBR
1	COQ8A	Atypical kinase COQ8A, mitochondrial
1	GJC2	Gap junction gamma-2 protein
1	IBA57	Putative transferase CAF17, mitochondrial
1	GNPAT	Dihydroxyacetone phosphate acyltransferase
1	LYST	Lysosomal-trafficking regulator
1	MTR	Methionine synthase
1	FMN2	Formin-2
1	SDCCAG8	Serologically defined colon cancer antigen 8
1	AKT3	RAC-gamma serine/threonine-protein kinase
1	ZBTB18	Zinc finger and BTB domain-containing protein 18
1	HNRNPU	Heterogeneous nuclear ribonucleoprotein U
2	MYT1L	Myelin transcription factor 1-like protein
2	COLEC11	Collectin-11
2	SOX11	Transcription factor SOX-11
2	KIDINS220	Kinase D-interacting substrate of 220 kDa
2	MYCN	N-myc proto-oncogene protein
2	ADCY3	Adenylate cyclase type 3
2	DNMT3A	DNA (cytosine-5)-methyltransferase 3A
2	ASXL2	Putative Polycomb group protein ASXL2
2	IFT172	Intraflagellar transport protein 172 homolog
2	SPAST	Spastin
2	SOS1	Son of sevenless homolog 1
2	HAAO	3-hydroxyanthranilate 3,4-dioxygenase
2	SIX3	Homeobox protein SIX3
2	FBXO11	F-box only protein 11
2	NRXN1	Neurexin-1
2	BCL11A	B-cell lymphoma/leukemia 11A
2	SLC1A4	Neutral amino acid transporter A
2	ANTXR1,ATR	Anthrax toxin receptor 1
2	SPR	Sepiapterin reductase
2	TET3	Methylcytosine dioxygenase TET3
2	ST3GAL5	Lactosylceramide alpha-2,3-sialyltransferase
2	STARD7	StAR-related lipid transfer protein 7, mitochondrial
2	LMAN2L	VIP36-like protein
2	VWA3B	von Willebrand factor A domain-containing protein 3B
2	POU3F3	POU domain, class 3, transcription factor 3
2	CKAP2L	Cytoskeleton-associated protein 2-like
2	ERCC3	General transcription and DNA repair factor IIH helicase subunit XPB
2	RAB3GAP1	Rab3 GTPase-activating protein catalytic subunit
2	HNMT	Histamine N-methyltransferase
2	KYNU	Kynureninase
2	ZEB2	Zinc finger E-box-binding homeobox 2
2	MBD5	Methyl-CpG-binding domain protein 5
2	MMADHC	Cobalamin trafficking protein CblD
2	ACVR1	Activin receptor type-1
2	TBR1	T-box brain protein 1
2	IFIH1	Interferon-induced helicase C domain-containing protein 1
2	TTC21B	Tetratricopeptide repeat protein 21B
2	LRP2	Low-density lipoprotein receptor-related protein 2
2	GAD1	Glutamate decarboxylase 1
2	DCAF17	DDB1- and CUL4-associated factor 17
2	CDCA7	Cell division cycle-associated protein 7
2	HECW2	E3 ubiquitin-protein ligase HECW2
2	PGAP1	GPI inositol-deacylase
2	SATB2	DNA-binding protein SATB2
2	TMEM237	Transmembrane protein 237
2	CPS1	Carbamoyl-phosphate synthase [ammonia], mitochondrial
2	BCS1L	Mitochondrial chaperone BCS1
2	CYP27A1	Sterol 26-hydroxylase, mitochondrial
2	GMPPA	Mannose-1-phosphate guanyltransferase alpha
2	PAX3	Paired box protein Pax-3
2	TRIP12	E3 ubiquitin-protein ligase TRIP12
2	ARMC9	LisH domain-containing protein ARMC9
2	PDE6D	Retinal rod rhodopsin-sensitive cGMP 3',5'-cyclic phosphodiesterase subunit delta
2	MLPH	Melanophilin
2	HDAC4	Histone deacetylase 4
2	KIF1A	Kinesin-like protein KIF1A
2	D2HGDH	D-2-hydroxyglutarate dehydrogenase, mitochondrial
3	CRBN	Protein cereblon
3	SUMF1	Formylglycine-generating enzyme
3	ITPR1	Inositol 1,4,5-trisphosphate receptor type 1
3	GRM7	Metabotropic glutamate receptor 7
3	SETD5	Histone-lysine N-methyltransferase SETD5
3	BRPF1	Peregrin
3	FANCD2	Fanconi anemia group D2 protein
3	SLC6A1	Sodium- and chloride-dependent GABA transporter 1
3	RAF1	RAF proto-oncogene serine/threonine-protein kinase
3	RARB	Retinoic acid receptor beta
3	TGFBR2	TGF-beta receptor type-2
3	STT3B	Dolichyl-diphosphooligosaccharide--protein glycosyltransferase subunit STT3B
3	GLB1	Beta-galactosidase
3	CTNNB1	Catenin beta-1
3	ANO10	Anoctamin-10
3	ABHD5	1-acylglycerol-3-phosphate O-acyltransferase ABHD5
3	SLC6A20	Sodium- and chloride-dependent transporter XTRP3
3	SETD2	Histone-lysine N-methyltransferase SETD2
3	DHX30	ATP-dependent RNA helicase DHX30
3	P4HTM	Transmembrane prolyl 4-hydroxylase
3	AMT	Aminomethyltransferase, mitochondrial
3	DAG1	Dystroglycan
3	GMPPB	Mannose-1-phosphate guanyltransferase beta
3	ACY1	Aminoacylase-1
3	GLYCTK	Glycerate kinase
3	RFT1	Protein RFT1 homolog
3	WNT5A	Protein Wnt-5a
3	FLNB	Filamin-B
3	FOXP1	Forkhead box protein P1
3	POU1F1	Pituitary-specific positive transcription factor 1
3	ARL13B	ADP-ribosylation factor-like protein 13B
3	ARL6	ADP-ribosylation factor-like protein 6
3	TBC1D23	TBC1 domain family member 23
3	CD96	T-cell surface protein tactile
3	ATP6V1A	V-type proton ATPase catalytic subunit A
3	ZBTB20	Zinc finger and BTB domain-containing protein 20
3	ARHGAP31	Rho GTPase-activating protein 31
3	ZNF148	Zinc finger protein 148
3	TRH	Pro-thyrotropin-releasing hormone
3	CEP63	Centrosomal protein of 63 kDa
3	STAG1	Cohesin subunit SA-1
3	ATR	Serine/threonine-protein kinase ATR
3	ZIC1	Zinc finger protein ZIC 1
3	MED12L	Mediator of RNA polymerase II transcription subunit 12-like protein
3	RSRC1	Serine/Arginine-related protein 53
3	TBL1XR1	F-box-like/WD repeat-containing protein TBL1XR1
3	PIK3CA	Phosphatidylinositol 4,5-bisphosphate 3-kinase catalytic subunit alpha isoform
3	DNAJC19	Mitochondrial import inner membrane translocase subunit TIM14
3	AP2M1	AP-2 complex subunit mu
3	TP63	Tumor protein 63
3	FGF12	Fibroblast growth factor 12
3	OPA1	Dynamin-like 120 kDa protein, mitochondrial
3	CEP19	Centrosomal protein of 19 kDa
3	RUBCN	Run domain Beclin-1-interacting and cysteine-rich domain-containing protein
4	PIGG	GPI ethanolamine phosphate transferase 2
4	CPLX1	Complexin-1
4	IDUA	Alpha-L-iduronidase
4	FGFRL1	Fibroblast growth factor receptor-like 1
4	CTBP1	C-terminal-binding protein 1
4	FGFR3	Fibroblast growth factor receptor 3
4	LETM1	Mitochondrial proton/calcium exchanger protein
4	NSD2	Histone-lysine N-methyltransferase NSD2
4	EVC2	Limbin
4	EVC	Ellis-van Creveld syndrome protein
4	WFS1	Wolframin
4	CC2D2A	Coiled-coil and C2 domain-containing protein 2A
4	QDPR	Dihydropteridine reductase
4	SRD5A3	Polyprenol reductase
4	SLC4A4	Electrogenic sodium bicarbonate cotransporter 1
4	FRAS1	Extracellular matrix protein FRAS1
4	COQ2	4-hydroxybenzoate polyprenyltransferase, mitochondrial
4	PIGY	Phosphatidylinositol N-acetylglucosaminyltransferase subunit Y
4	TRMT10A	tRNA methyltransferase 10 homolog A
4	PPP3CA	Serine/threonine-protein phosphatase 2B catalytic subunit alpha isoform
4	SLC39A8	Metal cation symporter ZIP8
4	MANBA	Beta-mannosidase
4	TBCK	TBC domain-containing protein kinase-like protein
4	CYP2U1	Cytochrome P450 2U1
4	HADH	Hydroxyacyl-coenzyme A dehydrogenase, mitochondrial
4	LARP7	La-related protein 7
4	PRSS12	Neurotrypsin
4	BBS7	Bardet-Biedl syndrome 7 protein
4	KIAA1109	Transmembrane protein KIAA1109
4	SPATA5	ATPase family protein 2 homolog
4	FAT4	Protocadherin Fat 4
4	PLK4	Serine/threonine-protein kinase PLK4
4	NAA15	N-alpha-acetyltransferase 15, NatA auxiliary subunit
4	MAB21L2	Protein mab-21-like 2
4	GRIA2	Glutamate receptor 2
4	AGA	N(4)-(beta-N-acetylglucosaminyl)-L-asparaginase
4	TENM3	Teneurin-3
4	TRAPPC11	Trafficking protein particle complex subunit 11
4	TLR3	Toll-like receptor 3
4	FRG1	Protein FRG1
5	SLC6A19	Sodium-dependent neutral amino acid transporter B(0)AT1
5	NSUN2	RNA cytosine C(5)-methyltransferase NSUN2
5	TRIO	Triple functional domain protein
5	NIPBL	Nipped-B-like protein
5	CPLANE1	Ciliogenesis and planar polarity effector 1
5	HCN1	Potassium/sodium hyperpolarization-activated cyclic nucleotide-gated channel 1
5	PDE4D	cAMP-specific 3',5'-cyclic phosphodiesterase 4D
5	ERCC8	DNA excision repair protein ERCC-8
5	ZSWIM6	Zinc finger SWIM domain-containing protein 6
5	CWC27	Spliceosome-associated protein CWC27 homolog
5	MCCC2	Methylcrotonoyl-CoA carboxylase beta chain, mitochondrial
5	MAP1B	Microtubule-associated protein 1B
5	CERT1	Ceramide transfer protein
5	MEF2C	Myocyte-specific enhancer factor 2C
5	NR2F1	COUP transcription factor 1
5	TTC37	Tetratricopeptide repeat protein 37
5	CHD1	Chromodomain-helicase-DNA-binding protein 1
5	CEP120	Centrosomal protein of 120 kDa
5	ALDH7A1	Alpha-aminoadipic semialdehyde dehydrogenase
5	SLC12A2	Solute carrier family 12 member 2
5	LYRM7	Complex III assembly factor LYRM7
5	RAD50	DNA repair protein RAD50
5	UQCRQ	Cytochrome b-c1 complex subunit 8
5	AFF4	AF4/FMR2 family member 4
5	SAR1B	GTP-binding protein SAR1b
5	KDM3B	Lysine-specific demethylase 3B
5	SIL1	Nucleotide exchange factor SIL1
5	PURA	Transcriptional activator protein Pur-alpha
5	DIAPH1	Protein diaphanous homolog 1
5	PCDH12	Protocadherin-12
5	CAMK2A	Calcium/calmodulin-dependent protein kinase type II subunit alpha
5	NDST1	Bifunctional heparan sulfate N-deacetylase/N-sulfotransferase 1
5	SLC36A2	Proton-coupled amino acid transporter 2
5	GABRB2	Gamma-aminobutyric acid receptor subunit beta-2
5	GABRA1	Gamma-aminobutyric acid receptor subunit alpha-1
5	RARS1	Arginine--tRNA ligase, cytoplasmic
5	FOXI1	Forkhead box protein I1
5	FBXW11	F-box/WD repeat-containing protein 11
5	NSD1	Histone-lysine N-methyltransferase, H3 lysine-36 specific
5	NHP2	H/ACA ribonucleoprotein complex subunit 2
6	TUBB2B	Tubulin beta-2B chain
6	TBC1D7	TBC1 domain family member 7
6	SOX4	Transcription factor SOX-4
6	ALDH5A1	Succinate-semialdehyde dehydrogenase, mitochondrial
6	TDP2	Tyrosyl-DNA phosphodiesterase 2
6	GMNN	Geminin
6	H1-4	Histone H1.4
6	DHX16	Pre-mRNA-splicing factor ATP-dependent RNA helicase DHX16
6	TUBB	Tubulin beta chain
6	CSNK2B	Casein kinase II subunit beta
6	VARS1	Valine--tRNA ligase
6	NEU1	Sialidase-1
6	SKIV2L	Helicase SKI2W
6	PSMB8	Proteasome subunit beta type-8
6	SYNGAP1	Ras/Rap GTPase-activating protein SynGAP
6	SCUBE3	Signal peptide, CUB and EGF-like domain-containing protein 3
6	FANCE	Fanconi anemia group E protein
6	MOCS1	Molybdenum cofactor biosynthesis protein 1
6	PEX6	Peroxisome assembly factor 2
6	PPP2R5D	Serine/threonine-protein phosphatase 2A 56 kDa regulatory subunit delta isoform
6	POLR1C	DNA-directed RNA polymerases I and III subunit RPAC1
6	GTPBP2	GTP-binding protein 2
6	RAB23	Ras-related protein Rab-23
6	KCNQ5	Potassium voltage-gated channel subfamily KQT member 5
6	SLC17A5	Sialin
6	PHIP	PH-interacting protein
6	LCA5	Lebercilin
6	ELOVL4	Elongation of very long chain fatty acids protein 4
6	BCKDHB	2-oxoisovalerate dehydrogenase subunit beta, mitochondrial
6	PGM3	Phosphoacetylglucosamine mutase
6	SNX14	Sorting nexin-14
6	SLC35A1	CMP-sialic acid transporter
6	GRIK2	Glutamate receptor ionotropic, kainate 2
6	HACE1	E3 ubiquitin-protein ligase HACE1
6	RTN4IP1	Reticulon-4-interacting protein 1, mitochondrial
6	PDSS2	Decaprenyl-diphosphate synthase subunit 2
6	SOBP	Sine oculis-binding protein homolog
6	ZBTB24	Zinc finger and BTB domain-containing protein 24
6	FIG4	Polyphosphoinositide phosphatase
6	CDK19	Cyclin-dependent kinase 19
6	NUS1	Dehydrodolichyl diphosphate synthase complex subunit NUS1
6	CEP85L	Centrosomal protein of 85 kDa-like
6	GJA1	Gap junction alpha-1 protein
6	LAMA2	Laminin subunit alpha-2
6	ARG1	Arginase-1
6	MED23	Mediator of RNA polymerase II transcription subunit 23
6	AHI1	Jouberin
6	PEX7	Peroxisomal targeting signal 2 receptor
6	HIVEP2	Transcription factor HIVEP2
6	GRM1	Metabotropic glutamate receptor 1
6	IYD	Iodotyrosine deiodinase 1
6	RMND1	Required for meiotic nuclear division protein 1 homolog
6	ARID1B	AT-rich interactive domain-containing protein 1B
6	SERAC1	Protein SERAC1
6	GTF2H5	General transcription factor IIH subunit 5
6	PDE10A	cAMP and cAMP-inhibited cGMP 3',5'-cyclic phosphodiesterase 10A
6	DLL1	Delta-like protein 1
7	BRAT1	BRCA1-associated ATM activator 1
7	AP5Z1	AP-5 complex subunit zeta-1
7	ACTB	Actin, cytoplasmic 1
7	RAC1	Ras-related C3 botulinum toxin substrate 1
7	TMEM106B	Transmembrane protein 106B
7	TWIST1	Twist-related protein 1
7	FAM126A	Hyccin
7	KLHL7	Kelch-like protein 7
7	HOXA1	Homeobox protein Hox-A1
7	BBS9	Protein PTHB1
7	CDK13	Cyclin-dependent kinase 13
7	MPLKIP	M-phase-specific PLK1-interacting protein
7	GCK	Hexokinase-4
7	CAMK2B	Calcium/calmodulin-dependent protein kinase type II subunit beta
7	PSPH	Phosphoserine phosphatase
7	GUSB	Beta-glucuronidase
7	ASL	Argininosuccinate lyase
7	KCTD7	BTB/POZ domain-containing protein KCTD7
7	AUTS2	Autism susceptibility gene 2 protein
7	MLXIPL	Carbohydrate-responsive element-binding protein
7	ELN	Elastin
7	POR	NADPH--cytochrome P450 reductase
7	YWHAG	14-3-3 protein gamma
7	SEMA3E	Semaphorin-3E
7	ADAM22	Disintegrin and metalloproteinase domain-containing protein 22
7	CDK6	Cyclin-dependent kinase 6
7	DLX5	Homeobox protein DLX-5
7	ASNS	Asparagine synthetase [glutamine-hydrolyzing]
7	AP4M1	AP-4 complex subunit mu-1
7	TAF6	Transcription initiation factor TFIID subunit 6
7	ACTL6B	Actin-like protein 6B
7	AP1S1	AP-1 complex subunit sigma-1A
7	CUX1	Homeobox protein cut-like 1
7	PMPCB	Mitochondrial-processing peptidase subunit beta
7	PUS7	Pseudouridylate synthase 7 homolog
7	COG5	Conserved oligomeric Golgi complex subunit 5
7	SLC26A4	Pendrin
7	LAMB1	Laminin subunit beta-1
7	AASS	Alpha-aminoadipic semialdehyde synthase, mitochondrial
7	RBM28	RNA-binding protein 28
7	SMO	Smoothened homolog
7	CEP41	Centrosomal protein of 41 kDa
7	BRAF	Serine/threonine-protein kinase B-raf
7	CNTNAP2	Contactin-associated protein-like 2
7	EZH2	Histone-lysine N-methyltransferase EZH2
7	KMT2C	Histone-lysine N-methyltransferase 2C
7	DPP6	Dipeptidyl aminopeptidase-like protein 6
7	SHH	Sonic hedgehog protein
8	CLN8	Protein CLN8
8	MCPH1	Microcephalin
8	FDFT1	Squalene synthase
8	TUSC3	Tumor suppressor candidate 3
8	ASAH1	Acid ceramidase
8	ATP6V1B2	V-type proton ATPase subunit B, brain isoform
8	SLC39A14	Metal cation symporter ZIP14
8	RHOBTB2	Rho-related BTB domain-containing protein 2
8	ESCO2	N-acetyltransferase ESCO2
8	EXTL3	Exostosin-like 3
8	TTI2	TELO2-interacting protein 2
8	ERLIN2	Erlin-2
8	PLPBP	Pyridoxal phosphate homeostasis protein
8	DDHD2	Phospholipase DDHD2
8	FGFR1	Fibroblast growth factor receptor 1
8	KAT6A	Histone acetyltransferase KAT6A
8	HGSNAT	Heparan-alpha-glucosaminide N-acetyltransferase
8	CA8	Carbonic anhydrase-related protein
8	CHD7	Chromodomain-helicase-DNA-binding protein 7
8	CSPP1	Centrosome and spindle pole-associated protein 1
8	EYA1	Eyes absent homolog 1
8	PEX2	Peroxisome biogenesis factor 2
8	IMPA1	Inositol monophosphatase 1
8	CA2	Carbonic anhydrase 2
8	NBN	Nibrin
8	OTUD6B	Deubiquitinase OTUD6B
8	TMEM67	Meckelin
8	PDP1	[Pyruvate dehydrogenase [acetyl-transferring]]-phosphatase 1, mitochondrial
8	PTDSS1	Phosphatidylserine synthase 1
8	POP1	Ribonucleases P/MRP protein subunit POP1
8	VPS13B	Vacuolar protein sorting-associated protein 13B
8	RRM2B	Ribonucleoside-diphosphate reductase subunit M2 B
8	DPYS	Dihydropyrimidinase
8	OXR1	Oxidation resistance protein 1
8	SAMD12	Sterile alpha motif domain-containing protein 12
8	COLEC10	Collectin-10
8	TAF2	Transcription initiation factor TFIID subunit 2
8	WASHC5	WASH complex subunit 5
8	KCNQ3	Potassium voltage-gated channel subfamily KQT member 3
8	TG	Thyroglobulin
8	KCNK9	Potassium channel subfamily K member 9
8	TRAPPC9	Trafficking protein particle complex subunit 9
8	AGO2	Protein argonaute-2
8	PUF60	Poly(U)-binding-splicing factor PUF60
8	GPAA1	Glycosylphosphatidylinositol anchor attachment 1 protein
8	TONSL	Tonsoku-like protein
8	FOXH1	Forkhead box protein H1
8	RECQL4	ATP-dependent DNA helicase Q4
9	KANK1	KN motif and ankyrin repeat domain-containing protein 1
9	SMARCA2	Probable global transcription activator SNF2L2
9	VLDLR	Very low-density lipoprotein receptor
9	SLC1A1	Excitatory amino acid transporter 3
9	RIC1	Guanine nucleotide exchange factor subunit RIC1
9	GLDC	Glycine dehydrogenase (decarboxylating), mitochondrial
9	MPDZ	Multiple PDZ domain protein
9	FREM1	FRAS1-related extracellular matrix protein 1
9	PLAA	Phospholipase A-2-activating protein
9	IFT74	Intraflagellar transport protein 74 homolog
9	GALT	Galactose-1-phosphate uridylyltransferase
9	PIGO	GPI ethanolamine phosphate transferase 3
9	RUSC2	Iporin
9	GBA2	Non-lysosomal glucosylceramidase
9	GNE	Bifunctional UDP-N-acetylglucosamine 2-epimerase/N-acetylmannosamine kinase
9	EXOSC3	Exosome complex component RRP40
9	GNAQ	Guanine nucleotide-binding protein G(q) subunit alpha
9	HNRNPK	Heterogeneous nuclear ribonucleoprotein K
9	NTRK2	BDNF/NT-3 growth factors receptor
9	ROR2	Tyrosine-protein kinase transmembrane receptor ROR2
9	IARS1	Isoleucine--tRNA ligase, cytoplasmic
9	FANCC	Fanconi anemia group C protein
9	PTCH1	Protein patched homolog 1
9	XPA	DNA repair protein complementing XP-A cells
9	NANS	Sialic acid synthase
9	GABBR2	Gamma-aminobutyric acid type B receptor subunit 2
9	TGFBR1	TGF-beta receptor type-1
9	ALG2	Alpha-1,3/1,6-mannosyltransferase ALG2
9	ALDOB	Fructose-bisphosphate aldolase B
9	FKTN	Fukutin
9	FRRS1L	DOMON domain-containing protein FRRS1L
9	CDK5RAP2	CDK5 regulatory subunit-associated protein 2
9	DPM2	Dolichol phosphate-mannose biosynthesis regulatory protein
9	DNM1	Dynamin-1
9	SET	Protein SET
9	ASS1	Argininosuccinate synthase
9	EXOSC2	Exosome complex component RRP4
9	POMT1	Protein O-mannosyl-transferase 1
9	TSC1	Hamartin
9	SURF1	Surfeit locus protein 1
9	MYMK	Protein myomaker
9	MRPS2	28S ribosomal protein S2, mitochondrial
9	KCNT1	Potassium channel subfamily T member 1
9	LHX3	LIM/homeobox protein Lhx3
9	PMPCA	Mitochondrial-processing peptidase subunit alpha
9	INPP5E	Phosphatidylinositol polyphosphate 5-phosphatase type IV
9	ABCA2	ATP-binding cassette sub-family A member 2
9	MAN1B1	Endoplasmic reticulum mannosyl-oligosaccharide 1,2-alpha-mannosidase
9	GRIN1	Glutamate receptor ionotropic, NMDA 1
9	EHMT1	Histone-lysine N-methyltransferase EHMT1
10	ZMYND11	Zinc finger MYND domain-containing protein 11
10	WDR37	WD repeat-containing protein 37
10	DHTKD1	Probable 2-oxoglutarate dehydrogenase E1 component DHKTD1, mitochondrial
10	FRMD4A	FERM domain-containing protein 4A
10	PDSS1	Decaprenyl-diphosphate synthase subunit 1
10	YME1L1	ATP-dependent zinc metalloprotease YME1L1
10	RAB18	Ras-related protein Rab-18
10	WAC	WW domain-containing adapter protein with coiled-coil
10	ERCC6	DNA excision repair protein ERCC-6
10	ANK3	Ankyrin-3
10	DNAJC12	DnaJ homolog subfamily C member 12
10	DNA2	DNA replication ATP-dependent helicase/nuclease DNA2
10	KIFBP	KIF-binding protein
10	HK1	Hexokinase-1
10	NODAL	Nodal homolog
10	FAM149B1	Protein FAM149B1
10	ADK	Adenosine kinase
10	KAT6B	Histone acetyltransferase KAT6B
10	POLR3A	DNA-directed RNA polymerase III subunit RPC1
10	ZMIZ1	Zinc finger MIZ domain-containing protein 1
10	MAT1A	S-adenosylmethionine synthase isoform type-1
10	GLUD1	Glutamate dehydrogenase 1, mitochondrial
10	PTEN	Phosphatidylinositol 3,4,5-trisphosphate 3-phosphatase and dual-specificity protein phosphatase PTEN
10	KIF11	Kinesin-like protein KIF11
10	HELLS	Lymphoid-specific helicase
10	CYP2C19	Cytochrome P450 2C19
10	ALDH18A1	Delta-1-pyrroline-5-carboxylate synthase
10	TCTN3	Tectonic-3
10	ENTPD1	Ectonucleoside triphosphate diphosphohydrolase 1
10	CWF19L1	CWF19-like protein 1
10	PAX2	Paired box protein Pax-2
10	SHFM3	Split-Hand/Foot Malformation 3
10	PITX3	Pituitary homeobox 3
10	SUFU	Suppressor of fused homolog
10	CNNM2	Metal transporter CNNM2
10	NT5C2	Cytosolic purine 5'-nucleotidase
10	SMC3	Structural maintenance of chromosomes protein 3
10	SHOC2	Leucine-rich repeat protein SHOC-2
10	SFXN4	Sideroflexin-4
10	FGFR2	Fibroblast growth factor receptor 2
10	EBF3	Transcription factor COE3
11	HRAS	GTPase HRas
11	DEAF1	Deformed epidermal autoregulatory factor 1 homolog
11	IGF2	Insulin-like growth factor II
11	PGAP2	Post-GPI attachment to proteins factor 2
11	SMPD1	Sphingomyelin phosphodiesterase
11	DCHS1	Protocadherin-16
11	DENND5A	DENN domain-containing protein 5A
11	FAR1	Fatty acyl-CoA reductase 1
11	KCNJ11	ATP-sensitive inward rectifier potassium channel 11
11	ABCC8	ATP-binding cassette sub-family C member 8
11	PAX6	Paired box protein Pax-6
11	WT1	Wilms tumor protein
11	PDHX	Pyruvate dehydrogenase protein X component, mitochondrial
11	ALX4	Homeobox protein aristaless-like 4
11	PHF21A	PHD finger protein 21A
11	TMEM138	Transmembrane protein 138
11	TMEM216	Transmembrane protein 216
11	MYRF	Myelin regulatory factor
11	BSCL2	Seipin
11	DPF2	Zinc finger protein ubi-d4
11	SCYL1	N-terminal kinase-like protein
11	PACS1	Phosphofurin acidic cluster sorting protein 1
11	BBS1	Bardet-Biedl syndrome 1 protein
11	SPTBN2	Spectrin beta chain, non-erythrocytic 2
11	PC	Pyruvate carboxylase, mitochondrial
11	KMT5B	Histone-lysine N-methyltransferase KMT5B
11	DHCR7	7-dehydrocholesterol reductase
11	FOLR1	Folate receptor alpha
11	PHOX2A	Paired mesoderm homeobox protein 2A
11	CLPB	Caseinolytic peptidase B protein homolog
11	C2CD3	C2 domain-containing protein 3
11	LRRC32	Transforming growth factor beta activator LRRC32
11	ACER3	Alkaline ceramidase 3
11	NARS2	Probable asparagine--tRNA ligase, mitochondrial
11	EED	Polycomb protein EED
11	MED17	Mediator of RNA polymerase II transcription subunit 17
11	YAP1	Transcriptional coactivator YAP1
11	GRIA4	Glutamate receptor 4
11	ACAT1	Acetyl-CoA acetyltransferase, mitochondrial
11	ALG9	Alpha-1,2-mannosyltransferase ALG9
11	ZBTB16	Zinc finger and BTB domain-containing protein 16
11	KMT2A	Histone-lysine N-methyltransferase 2A
11	ARCN1	Coatomer subunit delta
11	DDX6	Probable ATP-dependent RNA helicase DDX6
11	VPS11	Vacuolar protein sorting-associated protein 11 homolog
11	DPAGT1	UDP-N-acetylglucosamine--dolichyl-phosphate N-acetylglucosaminephosphotransferase
11	SC5D	Lathosterol oxidase
11	HEPACAM	Hepatocyte cell adhesion molecule
11	STT3A	Dolichyl-diphosphooligosaccharide--protein glycosyltransferase subunit STT3A
11	PUS3	tRNA pseudouridine(38/39) synthase
11	KCNJ1	ATP-sensitive inward rectifier potassium channel 1
12	CACNA1C	Voltage-dependent L-type calcium channel subunit alpha-1C
12	CCND2	G1/S-specific cyclin-D2
12	C12orf4	Protein C12orf4
12	CHD4	Chromodomain-helicase-DNA-binding protein 4
12	C12orf57	Protein C10
12	PEX5	Peroxisomal targeting signal 1 receptor
12	GRIN2B	Glutamate receptor ionotropic, NMDA 2B
12	SOX5	Transcription factor SOX-5
12	KRAS	GTPase KRas
12	DDX11	ATP-dependent DNA helicase DDX11
12	KIF21A	Kinesin-like protein KIF21A
12	ARID2	AT-rich interactive domain-containing protein 2
12	KMT2D	Histone-lysine N-methyltransferase 2D
12	AQP2	Aquaporin-2
12	SMARCD1	SWI/SNF-related matrix-associated actin-dependent regulator of chromatin subfamily D member 1
12	DIP2B	Disco-interacting protein 2 homolog B
12	AAAS	Aladin
12	ITGA7	Integrin alpha-7
12	STAC3	SH3 and cysteine-rich domain-containing protein 3
12	KIF5A	Kinesin heavy chain isoform 5A
12	GNS	N-acetylglucosamine-6-sulfatase
12	IFNG	Interferon gamma
12	SYT1	Synaptotagmin-1
12	ALX1	ALX homeobox protein 1
12	CEP290	Centrosomal protein of 290 kDa
12	TMTC3	Protein O-mannosyl-transferase TMTC3
12	CRADD	Death domain-containing protein CRADD
12	CEP83	Centrosomal protein of 83 kDa
12	HAL	Histidine ammonia-lyase
12	GNPTAB	N-acetylglucosamine-1-phosphotransferase subunits alpha/beta
12	IGF1	Insulin-like growth factor I
12	PAH	Phenylalanine-4-hydroxylase
12	WASHC4	WASH complex subunit 4
12	UBE3B	Ubiquitin-protein ligase E3B
12	TCTN1	Tectonic-1
12	PTPN11	Tyrosine-protein phosphatase non-receptor type 11
12	MED13L	Mediator of RNA polymerase II transcription subunit 13-like
12	CIT	Citron Rho-interacting kinase
12	COQ5	2-methoxy-6-polyprenyl-1,4-benzoquinol methylase, mitochondrial
12	C12ORF65	Probable peptide chain release factor C12orf65, mitochondrial
12	TCTN2	Tectonic-2
12	ATP6V0A2	V-type proton ATPase 116 kDa subunit a2
12	PUS1	tRNA pseudouridine synthase A
13	SACS	Sacsin
13	CENPJ	Centromere protein J
13	ATP8A2	Phospholipid-transporting ATPase IB
13	CDK8	Cyclin-dependent kinase 8
13	B3GLCT	Beta-1,3-glucosyltransferase
13	BRCA2	Breast cancer type 2 susceptibility protein
13	UFM1	Ubiquitin-fold modifier 1
13	COG6	Conserved oligomeric Golgi complex subunit 6
13	SLC25A15	Mitochondrial ornithine transporter 1
13	TNFSF11	Tumor necrosis factor ligand superfamily member 11
13	CLN5	Ceroid-lipofuscinosis neuronal protein 5
13	FBXL3	F-box/LRR-repeat protein 3
13	ZIC2	Zinc finger protein ZIC 2
13	TPP2	Tripeptidyl-peptidase 2
13	COL4A1	Collagen alpha-1(IV) chain
13	COL4A2	Collagen alpha-2(IV) chain
13	CHAMP1	Chromosome alignment-maintaining phosphoprotein 1
14	OSGEP	Probable tRNA N6-adenosine threonylcarbamoyltransferase
14	PNP	Purine nucleoside phosphorylase
14	CHD8	Chromodomain-helicase-DNA-binding protein 8
14	AP4S1	AP-4 complex subunit sigma-1
14	TRAPPC6B	Trafficking protein particle complex subunit 6B
14	MGAT2	Alpha-1,6-mannosyl-glycoprotein 2-beta-N-acetylglucosaminyltransferase
14	ATL1	Atlastin-1
14	OTX2	Homeobox protein OTX2
14	KIAA0586	Protein TALPID3
14	RDH11	Retinol dehydrogenase 11
14	RDH12	Retinol dehydrogenase 12
14	ZFYVE26	Zinc finger FYVE domain-containing protein 26
14	SMOC1	SPARC-related modular calcium-binding protein 1
14	NPC2	NPC intracellular cholesterol transporter 2
14	IRF2BPL	Probable E3 ubiquitin-protein ligase IRF2BPL
14	POMT2	Protein O-mannosyl-transferase 2
14	TSHR	Thyrotropin receptor
14	ZC3H14	Zinc finger CCCH domain-containing protein 14
14	TTC8	Tetratricopeptide repeat protein 8
14	CCDC88C	Protein Daple
14	BCL11B	B-cell lymphoma/leukemia 11B
14	YY1	Transcriptional repressor protein YY1
14	DYNC1H1	Cytoplasmic dynein 1 heavy chain 1
14	TECPR2	Tectonin beta-propeller repeat-containing protein 2
14	AKT1	RAC-alpha serine/threonine-protein kinase
14	BRF1	Transcription factor IIIB 90 kDa subunit
14	PACS2	Phosphofurin acidic cluster sorting protein 2
15	MKRN3	Probable E3 ubiquitin-protein ligase makorin-3
15	MAGEL2	MAGE-like protein 2
15	NDN	Necdin
15	NPAP1	Nuclear pore-associated protein 1
15	SNRPN	Small nuclear ribonucleoprotein-associated protein N
15	GABRB3	Gamma-aminobutyric acid receptor subunit beta-3
15	HERC2	E3 ubiquitin-protein ligase HERC2
15	SLC12A6	Solute carrier family 12 member 6
15	NOP10	H/ACA ribonucleoprotein complex subunit 3
15	MEIS2	Homeobox protein Meis2
15	KNL1	Kinetochore scaffold 1
15	RAD51	DNA repair protein RAD51 homolog 1
15	UBR1	E3 ubiquitin-protein ligase UBR1
15	SPG11	Spatacsin
15	DUOX2	Dual oxidase 2
15	DUOXA2	Dual oxidase maturation factor 2
15	GATM	Glycine amidinotransferase, mitochondrial
15	SLC12A1	Solute carrier family 12 member 1
15	CEP152	Centrosomal protein of 152 kDa
15	AP4E1	AP-4 complex subunit epsilon-1
15	DMXL2	DmX-like protein 2
15	GNB5	Guanine nucleotide-binding protein subunit beta-5
15	MYO5A	Unconventional myosin-Va
15	RORA	Nuclear receptor ROR-alpha
15	HERC1	Probable E3 ubiquitin-protein ligase HERC1
15	MTFMT	Methionyl-tRNA formyltransferase, mitochondrial
15	MAP2K1	Dual specificity mitogen-activated protein kinase kinase 1
15	BBS4	Bardet-Biedl syndrome 4 protein
15	EDC3	Enhancer of mRNA-decapping protein 3
15	SIN3A	Paired amphipathic helix protein Sin3a
15	SCAPER	S phase cyclin A-associated protein in the endoplasmic reticulum
15	LINGO1	Leucine-rich repeat and immunoglobulin-like domain-containing nogo receptor-interacting protein 1
15	AP3B2	AP-3 complex subunit beta-2
15	WDR73	WD repeat-containing protein 73
15	KIF7	Kinesin-like protein KIF7
15	CHD2	Chromodomain-helicase-DNA-binding protein 2
15	IGF1R	Insulin-like growth factor 1 receptor
15	LINS1	Protein Lines homolog 1
15	CHSY1	Chondroitin sulfate synthase 1
16	TELO2	Telomere length regulation protein TEL2 homolog
16	TSC2	Tuberin
16	TBC1D24	TBC1 domain family member 24
16	THOC6	THO complex subunit 6 homolog
16	CREBBP	CREB-binding protein
16	ROGDI	Protein rogdi homolog
16	USP7	Ubiquitin carboxyl-terminal hydrolase 7
16	GRIN2A	Glutamate receptor ionotropic, NMDA 2A
16	ERCC4	DNA repair endonuclease XPF
16	XYLT1	Xylosyltransferase 1
16	COQ7	5-demethoxyubiquinone hydroxylase, mitochondrial
16	KATNIP	Katanin-interacting protein
16	CLN3	Battenin
16	ALDOA	Fructose-bisphosphate aldolase A
16	BCKDK	[3-methyl-2-oxobutanoate dehydrogenase [lipoamide]] kinase, mitochondrial
16	GPT2	Alanine aminotransferase 2
16	SALL1	Sal-like protein 1
16	RPGRIP1L	Protein fantom
16	IRX5	Iroquois-class homeodomain protein IRX-5
16	GNAO1	Guanine nucleotide-binding protein G(o) subunit alpha
16	BBS2	Bardet-Biedl syndrome 2 protein
16	RSPRY1	RING finger and SPRY domain-containing protein 1
16	ADGRG1	Adhesion G-protein coupled receptor G1
16	CDH11	Cadherin-11
16	CTCF	Transcriptional repressor CTCF
16	PRMT7	Protein arginine N-methyltransferase 7
16	COG8	Conserved oligomeric Golgi complex subunit 8
16	TAT	Tyrosine aminotransferase
16	FA2H	Fatty acid 2-hydroxylase
16	LDHD	Probable D-lactate dehydrogenase, mitochondrial
16	TMEM231	Transmembrane protein 231
16	WWOX	WW domain-containing oxidoreductase
16	MAF	Transcription factor Maf
16	GCSH	Glycine cleavage system H protein, mitochondrial
16	GAN	Gigaxonin
16	MLYCD	Malonyl-CoA decarboxylase, mitochondrial
16	FBXO31	F-box only protein 31
16	CDH15	Cadherin-15
16	ANKRD11	Ankyrin repeat domain-containing protein 11
16	CHMP1A	Charged multivesicular body protein 1a
16	CDK10	Cyclin-dependent kinase 10
16	FANCA	Fanconi anemia group A protein
16	TUBB3	Tubulin beta-3 chain
17	VPS53	Vacuolar protein sorting-associated protein 53 homolog
17	WDR81	WD repeat-containing protein 81
17	DPH1	2-(3-amino-3-carboxypropyl)histidine synthase subunit 1
17	PAFAH1B1	Platelet-activating factor acetylhydrolase IB subunit alpha
17	DLG4	Disks large homolog 4
17	GUCY2D	Retinal guanylyl cyclase 1
17	ALOX12B	Arachidonate 12-lipoxygenase, 12R-type
17	ALOXE3	Hydroperoxide isomerase ALOXE3
17	VAMP2	Vesicle-associated membrane protein 2
17	TMEM107	Transmembrane protein 107
17	MYH3	Myosin-3
17	ELAC2	Zinc phosphodiesterase ELAC protein 2
17	PIGL	N-acetylglucosaminyl-phosphatidylinositol de-N-acetylase
17	RAI1	Retinoic acid-induced protein 1
17	B9D1	B9 domain-containing protein 1
17	ALDH3A2	Aldehyde dehydrogenase family 3 member A2
17	SLC46A1	Proton-coupled folate transporter
17	NF1	Neurofibromin
17	SUZ12	Polycomb protein SUZ12
17	PEX12	Peroxisome assembly protein 12
17	PIGW	Phosphatidylinositol-glycan biosynthesis class W protein
17	PCGF2	Polycomb group RING finger protein 2
17	PGAP3	Post-GPI attachment to proteins factor 3
17	SMARCE1	SWI/SNF-related matrix-associated actin-dependent regulator of chromatin subfamily E member 1
17	NAGLU	Alpha-N-acetylglucosaminidase
17	BRCA1	Breast cancer type 1 susceptibility protein
17	UBTF	Nucleolar transcription factor 1
17	EFTUD2	116 kDa U5 small nuclear ribonucleoprotein component
17	KANSL1	KAT8 regulatory NSL complex subunit 1
17	SPOP	Speckle-type POZ protein
17	CACNA1G	Voltage-dependent T-type calcium channel subunit alpha-1G
17	MKS1	Meckel syndrome type 1 protein
17	CLTC	Clathrin heavy chain 1
17	PTRH2	Peptidyl-tRNA hydrolase 2, mitochondrial
17	PPM1D	Protein phosphatase 1D
17	TLK2	Serine/threonine-protein kinase tousled-like 2
17	TANC2	Protein TANC2
17	TACO1	Translational activator of cytochrome c oxidase 1
17	STRADA	STE20-related kinase adapter protein alpha
17	PSMD12	26S proteasome non-ATPase regulatory subunit 12
17	BPTF	Nucleosome-remodeling factor subunit BPTF
17	PRKAR1A	cAMP-dependent protein kinase type I-alpha regulatory subunit
17	TMEM94	Transmembrane protein 94
17	METTL23	Methyltransferase-like protein 23
17	CANT1	Soluble calcium-activated nucleotidase 1
17	SGSH	N-sulphoglucosamine sulphohydrolase
17	ACTG1	Actin, cytoplasmic 2
17	ARHGDIA	Rho GDP-dissociation inhibitor 1
17	PCYT2	Ethanolamine-phosphate cytidylyltransferase
17	PYCR1	Pyrroline-5-carboxylate reductase 1, mitochondrial
17	TBCD	Tubulin-specific chaperone D
18	SMCHD1	Structural maintenance of chromosomes flexible hinge domain-containing protein 1
18	LAMA1	Laminin subunit alpha-1
18	PIEZO2	Piezo-type mechanosensitive ion channel component 2
18	RBBP8	DNA endonuclease RBBP8
18	NPC1	NPC intracellular cholesterol transporter 1
18	CDH2	Cadherin-2
18	RNF125	E3 ubiquitin-protein ligase RNF125
18	ASXL3	Putative Polycomb group protein ASXL3
18	MAPRE2	Microtubule-associated protein RP/EB family member 2
18	ELP2	Elongator complex protein 2
18	SETBP1	SET-binding protein
18	IER3IP1	Immediate early response 3-interacting protein 1
18	SMAD4	Mothers against decapentaplegic homolog 4
18	DCC	Netrin receptor DCC
18	TCF4	Transcription factor 4
18	NEDD4L	E3 ubiquitin-protein ligase NEDD4-like
18	CCBE1	Collagen and calcium-binding EGF domain-containing protein 1
18	PIGN	GPI ethanolamine phosphate transferase 1
18	TNFRSF11A	Tumor necrosis factor receptor superfamily member 11A
18	CTDP1	RNA polymerase II subunit A C-terminal domain phosphatase
19	GAMT	Guanidinoacetate N-methyltransferase
19	APC2	Adenomatous polyposis coli protein 2
19	ADAT3	Probable inactive tRNA-specific adenosine deaminase-like protein 3
19	LONP1	Lon protease homolog, mitochondrial
19	TUBB4A	Tubulin beta-4A chain
19	INSR	Insulin receptor
19	MCOLN1	Mucolipin-1
19	PNPLA6	Patatin-like phospholipase domain-containing protein 6
19	RAB11B	Ras-related protein Rab-11B
19	SMARCA4	Transcription activator BRG1
19	MAN2B1	Lysosomal alpha-mannosidase
19	NFIX	Nuclear factor 1 X-type
19	NACC1	Nucleus accumbens-associated protein 1
19	CACNA1A	Voltage-dependent P/Q-type calcium channel subunit alpha-1A
19	CC2D1A	Coiled-coil and C2 domain-containing protein 1A
19	TECR	Very-long-chain enoyl-CoA reductase
19	SLC5A5	Sodium/iodide cotransporter
19	PIK3R2	Phosphatidylinositol 3-kinase regulatory subunit beta
19	CRLF1	Cytokine receptor-like factor 1
19	CERS1	Ceramide synthase 1
19	GPI	Glucose-6-phosphate isomerase
19	MAG	Myelin-associated glycoprotein
19	KMT2B	Histone-lysine N-methyltransferase 2B
19	WDR62	WD repeat-containing protein 62
19	TIMM50	Mitochondrial import inner membrane translocase subunit TIM50
19	SPTBN4	Spectrin beta chain, non-erythrocytic 4
19	BCKDHA	2-oxoisovalerate dehydrogenase subunit alpha, mitochondrial
19	RPS19	40S ribosomal protein S19
19	ATP1A3	Sodium/potassium-transporting ATPase subunit alpha-3
19	CIC	Protein capicua homolog
19	ETHE1	Persulfide dioxygenase ETHE1, mitochondrial
19	ERCC2	General transcription and DNA repair factor IIH helicase subunit XPD
19	NOVA2	RNA-binding protein Nova-2
19	FKRP	Fukutin-related protein
19	KPTN	KICSTOR complex protein kaptin
19	MED25	Mediator of RNA polymerase II transcription subunit 25
19	NUP62	Nuclear pore glycoprotein p62
19	KCNC3	Potassium voltage-gated channel subfamily C member 3
19	PPP2R1A	Serine/threonine-protein phosphatase 2A 65 kDa regulatory subunit A alpha isoform
19	CNOT3	CCR4-NOT transcription complex subunit 3
19	MBOAT7	Lysophospholipid acyltransferase 7
20	TBC1D20	TBC1 domain family member 20
20	CSNK2A1	Casein kinase II subunit alpha
20	SNRPB	Small nuclear ribonucleoprotein-associated proteins B and B'
20	SNAP25	Synaptosomal-associated protein 25
20	MKKS	McKusick-Kaufman/Bardet-Biedl syndromes putative chaperonin
20	MGME1	Mitochondrial genome maintenance exonuclease 1
20	PAX1	Paired box protein Pax-1
20	ASXL1	Polycomb group protein ASXL1
20	DNMT3B	DNA (cytosine-5)-methyltransferase 3B
20	AHCY	Adenosylhomocysteinase
20	GSS	Glutathione synthetase
20	EPB41L1	Band 4.1-like protein 1
20	PIGT	GPI transamidase component PIG-T
20	CTSA	Lysosomal protective protein
20	SLC12A5	Solute carrier family 12 member 5
20	SLC2A10	Solute carrier family 2, facilitated glucose transporter member 10
20	ARFGEF2	Brefeldin A-inhibited guanine nucleotide-exchange protein 2
20	KCNB1	Potassium voltage-gated channel subfamily B member 1
20	ADNP	Activity-dependent neuroprotector homeobox protein
20	CYP24A1	1,25-dihydroxyvitamin D(3) 24-hydroxylase, mitochondrial
20	STX16	Syntaxin-16
20	GNAS	Guanine nucleotide-binding protein G(s) subunit alpha isoforms XLas
20	ATP5F1E	ATP synthase subunit epsilon, mitochondrial
20	CHRNA4	Neuronal acetylcholine receptor subunit alpha-4
20	KCNQ2	Potassium voltage-gated channel subfamily KQT member 2
20	EEF1A2	Elongation factor 1-alpha 2
21	SYNJ1	Synaptojanin-1
21	SON	Protein SON
21	DONSON	Protein downstream neighbor of Son
21	DYRK1A	Dual specificity tyrosine-phosphorylation-regulated kinase 1A
21	KCNJ6	G protein-activated inward rectifier potassium channel 2
21	CBS	Cystathionine beta-synthase
21	ADARB1	Double-stranded RNA-specific editase 1
21	FTCD	Formimidoyltransferase-cyclodeaminase
21	LSS	Lanosterol synthase
21	PCNT	Pericentrin
22	DGCR6	Protein DGCR6
22	PRODH	Proline dehydrogenase 1, mitochondrial
22	DGCR2	Integral membrane protein DGCR2/IDD
22	ESS2	Splicing factor ESS-2 homolog
22	TBX1	T-box transcription factor TBX1
22	TANGO2	Transport and Golgi organization protein 2 homolog
22	DGCR8	Microprocessor complex subunit DGCR8
22	LZTR1	Leucine-zipper-like transcriptional regulator 1
22	SMARCB1	SWI/SNF-related matrix-associated actin-dependent regulator of chromatin subfamily B member 1
22	SPECC1L	Cytospin-A
22	UPB1	Beta-ureidopropionase
22	GGT1	Glutathione hydrolase 1 proenzyme
22	MN1	Transcriptional activator MN1
22	AP1B1	AP-1 complex subunit beta-1
22	NF2	Merlin
22	TCN2	Transcobalamin-2
22	PISD	Phosphatidylserine decarboxylase proenzyme, mitochondrial
22	DEPDC5	GATOR complex protein DEPDC5
22	LARGE1	LARGE xylosyl- and glucuronyltransferase 1
22	CACNG2	Voltage-dependent calcium channel gamma-2 subunit
22	IFT27	Intraflagellar transport protein 27 homolog
22	SOX10	Transcription factor SOX-10
22	PLA2G6	85/88 kDa calcium-independent phospholipase A2
22	PDGFB	Platelet-derived growth factor subunit B
22	ADSL,ASL	Adenylosuccinate lyase
22	XPNPEP3	Xaa-Pro aminopeptidase 3
22	EP300	Histone acetyltransferase p300
22	ACO2	Aconitate hydratase, mitochondrial
22	CYB5R3	NADH-cytochrome b5 reductase 3
22	MLC1	Membrane protein MLC1
22	TUBGCP6	Gamma-tubulin complex component 6
22	SBF1	Myotubularin-related protein 5
22	CHKB	Choline/ethanolamine kinase
22	ARSA	Arylsulfatase A
X	NLGN4X	Neuroligin-4, X-linked
X	CLCN4	H(+)/Cl(-) exchange transporter 4
X	MID1	E3 ubiquitin-protein ligase Midline-1
X	MSL3	Male-specific lethal 3 homolog
X	FRMPD4	FERM and PDZ domain-containing protein 4
X	OFD1	Oral-facial-digital syndrome 1 protein
X	FANCB	Fanconi anemia group B protein
X	AP1S2	AP-1 complex subunit sigma-2
X	PDHA1	Pyruvate dehydrogenase E1 component subunit alpha, somatic form, mitochondrial
X	RPS6KA3	Ribosomal protein S6 kinase alpha-3
X	CNKSR2	Connector enhancer of kinase suppressor of ras 2
X	MBTPS2	Membrane-bound transcription factor site-2 protease
X	SMS	Spermine synthase
X	PTCHD1	Patched domain-containing protein 1
X	KLHL15	Kelch-like protein 15
X	EIF2S3	Eukaryotic translation initiation factor 2 subunit 3
X	POLA1	DNA polymerase alpha catalytic subunit
X	ARX	Homeobox protein ARX
X	IL1RAPL1	Interleukin-1 receptor accessory protein-like 1
X	GK	Glycerol kinase
X	OTC	Ornithine carbamoyltransferase, mitochondrial
X	TSPAN7	Tetraspanin-7
X	BCOR	BCL-6 corepressor
X	ATP6AP2	Renin receptor
X	USP9X	Probable ubiquitin carboxyl-terminal hydrolase FAF-X
X	DDX3X	ATP-dependent RNA helicase DDX3X
X	CASK	Peripheral plasma membrane protein CASK
X	MAOA	Amine oxidase [flavin-containing] A
X	NDP	Norrin
X	KDM6A	Lysine-specific demethylase 6A
X	SYN1	Synapsin-1
X	FTSJ1	Putative tRNA (cytidine(32)/guanosine(34)-2'-O)-methyltransferase
X	PORCN	Protein-serine O-palmitoleoyltransferase porcupine
X	EBP	3-beta-hydroxysteroid-Delta(8),Delta(7)-isomerase
X	GATA1	Erythroid transcription factor
X	HDAC6	Histone deacetylase 6
X	PQBP1	Polyglutamine-binding protein 1
X	WDR45	WD repeat domain phosphoinositide-interacting protein 4
X	SYP	Synaptophysin
X	CCDC22	Coiled-coil domain-containing protein 22
X	USP27X	Ubiquitin carboxyl-terminal hydrolase 27
X	SHROOM4	Protein Shroom4
X	KDM5C	Lysine-specific demethylase 5C
X	IQSEC2	IQ motif and SEC7 domain-containing protein 2
X	SMC1A	Structural maintenance of chromosomes protein 1A
X	HSD17B10	3-hydroxyacyl-CoA dehydrogenase type-2
X	HUWE1	E3 ubiquitin-protein ligase HUWE1
X	PHF8	Histone lysine demethylase PHF8
X	ARHGEF9	Rho guanine nucleotide exchange factor 9
X	ZC4H2	Zinc finger C4H2 domain-containing protein
X	LAS1L	Ribosomal biogenesis protein LAS1L
X	OPHN1	Oligophrenin-1
X	IGBP1	Immunoglobulin-binding protein 1
X	KIF4A	Chromosome-associated kinesin KIF4A
X	DLG3	Disks large homolog 3
X	MED12	Mediator of RNA polymerase II transcription subunit 12
X	NLGN3	Neuroligin-3
X	NONO	Non-POU domain-containing octamer-binding protein
X	TAF1	Transcription initiation factor TFIID subunit 1
X	OGT	UDP-N-acetylglucosamine--peptide N-acetylglucosaminyltransferase 110 kDa subunit
X	HDAC8	Histone deacetylase 8
X	SLC16A2	Monocarboxylate transporter 8
X	RLIM	E3 ubiquitin-protein ligase RLIM
X	NEXMIF	Neurite extension and migration factor
X	ATRX	Transcriptional regulator ATRX
X	MAGT1	Magnesium transporter protein 1
X	ATP7A	Copper-transporting ATPase 1
X	PGK1	Phosphoglycerate kinase 1
X	TBX22	T-box transcription factor TBX22
X	BRWD3	Bromodomain and WD repeat-containing protein 3
X	ZNF711	Zinc finger protein 711
X	PCDH19	Protocadherin-19
X	SRPX2	Sushi repeat-containing protein SRPX2
X	TIMM8A	Mitochondrial import inner membrane translocase subunit Tim8 A
X	HNRNPH2	Heterogeneous nuclear ribonucleoprotein H2
X	PLP1	Myelin proteolipid protein
X	PRPS1	Ribose-phosphate pyrophosphokinase 1
X	MID2	Probable E3 ubiquitin-protein ligase MID2
X	ACSL4	Long-chain-fatty-acid--CoA ligase 4
X	AMMECR1	AMME syndrome candidate gene 1 protein
X	PAK3	Serine/threonine-protein kinase PAK 3
X	DCX	Neuronal migration protein doublecortin
X	CXorf56	UPF0428 protein CXorf56
X	UBE2A	Ubiquitin-conjugating enzyme E2 A
X	UPF3B	Regulator of nonsense transcripts 3B
X	RNF113A	E3 ubiquitin-protein ligase RNF113A
X	LAMP2	Lysosome-associated membrane glycoprotein 2
X	CUL4B	Cullin-4B
X	GRIA3	Glutamate receptor 3
X	THOC2	THO complex subunit 2
X	STAG2	Cohesin subunit SA-2
X	OCRL	Inositol polyphosphate 5-phosphatase OCRL
X	ZDHHC9	Palmitoyltransferase ZDHHC9
X	AIFM1	Apoptosis-inducing factor 1, mitochondrial
X	GPC4	Glypican-4
X	GPC3	Glypican-3
X	PHF6	PHD finger protein 6
X	HPRT1	Hypoxanthine-guanine phosphoribosyltransferase
X	SLC9A6	Sodium/hydrogen exchanger 6
X	RBMX	RNA-binding motif protein, X chromosome
X	SOX3	Transcription factor SOX-3
X	FMR1	Synaptic functional regulator FMR1
X	AFF2	AF4/FMR2 family member 2
X	HMGB3	High mobility group protein B3
X	NSDHL	Sterol-4-alpha-carboxylate 3-dehydrogenase, decarboxylating
X	SLC6A8	Sodium- and chloride-dependent creatine transporter 1
X	BCAP31	B-cell receptor-associated protein 31
X	SSR4	Translocon-associated protein subunit delta
X	L1CAM	Neural cell adhesion molecule L1
X	AVPR2	Vasopressin V2 receptor
X	NAA10	N-alpha-acetyltransferase 10
X	HCFC1	Host cell factor 1
X	MECP2	Methyl-CpG-binding protein 2
X	FLNA	Filamin-A
X	RPL10	60S ribosomal protein L10
X	ATP6AP1	V-type proton ATPase subunit S1
X	GDI1	Rab GDP dissociation inhibitor alpha
X	FAM50A	Protein FAM50A
X	LAGE3	EKC/KEOPS complex subunit LAGE3
X	IKBKG	NF-kappa-B essential modulator
X	DKC1	H/ACA ribonucleoprotein complex subunit DKC1
X	RAB39B	Ras-related protein Rab-39B
X	CLIC2	Chloride intracellular channel protein 2
X	TMLHE	Trimethyllysine dioxygenase, mitochondrial
(2) RNA-coding Genes
Chr	Gene Symbol	Gene Name	Gene Type
2	RNU4ATAC	RNA, U4atac small nuclear (U12-dependent splicing)	ncRNA
9	RMRP	RNA component of mitochondrial RNA processing endoribonuclease	ncRNA
11	H19	H19 imprinted maternally expressed transcript	ncRNA
15	PWRN1	Prader-Willi region non-protein coding RNA 1	ncRNA
15	SNORD116-1	Small nucleolar RNA, C/D box 116-1	snoRNA
15	IPW	Imprinted in Prader-Willi syndrome	ncRNA
15	PWAR1	Prader Willi/Angelman region RNA 1	ncRNA
15	SNORD115-1	Small nucleolar RNA, C/D box 115-1	snoRNA
15	MKRN3-AS1	MKRN3 antisense RNA 1	ncRNA
16	MIR140	MicroRNA 140	ncRNA
20	GNAS-AS1	GNAS antisense RNA 1	ncRNA
MT	TRNN	Mitochondrially encoded tRNA asparagine	tRNA
MT	TRNS1	Mitochondrially encoded tRNA serine 1 (UCN)	tRNA
Table S1. Premature ovarian failure panel. Genes were derived from ncbi.nlm.nih.gov/gtr/all/genes and screened for rare variants that segregated with the premature ovarian insufficiency in IV.5, her mother III.4 and fertile sister IV.6. GnomAD popmax cutoffs of 0.1 (autosomal recessive and X-linked recessive model), 0.05 (autosomal dominant and X-linked dominant, de novo) were applied. These cut-…
Chr	Gene Symbol	Gene Name
1	KHDRBS1	KH domain-containing, RNA-binding, signal transduction-associated protein 1
1	GJA4	Gap junction alpha-4 protein
1	EIF2B3	Translation initiation factor eIF-2B subunit gamma
1	MSH4	MutS protein homolog 4
1	HFM1	Probable ATP-dependent DNA helicase HFM1
1	NOTCH2	Neurogenic locus notch homolog protein 2
1	LMNA	Prelamin-A/C
2	EIF2B4	Translation initiation factor eIF-2B subunit delta
2	LHCGR	Lutropin-choriogonadotropic hormone receptor
2	FSHR	Follicle-stimulating hormone receptor
2	FIGLA	Factor in the germline alpha
2	BMPR2	Bone morphogenetic protein receptor type-2
2	ATG9A	Autophagy-related protein 9A
2	INHA	Inhibin alpha chain
3	ATG7	Ubiquitin-like modifier-activating enzyme ATG7
3	LARS2	Probable leucine--tRNA ligase, mitochondrial
3	FOXL2	Forkhead box protein L2
3	MRPS22	28S ribosomal protein S22, mitochondrial
3	EIF2B5	Translation initiation factor eIF-2B subunit epsilon
5	HSD17B4	Peroxisomal multifunctional enzyme type 2
5	GDF9	Growth/differentiation factor 9
5	HARS2	Histidine--tRNA ligase, mitochondrial
6	MSH5	MutS protein homolog 5
6	AARS2	Alanine--tRNA ligase, mitochondrial
6	MCM9	DNA helicase MCM9
6	ESR1	Estrogen receptor
7	STAG3	Cohesin subunit SA-3
7	NOBOX	Homeobox protein NOBOX
7	XRCC2	DNA repair protein XRCC2
8	SPIDR	DNA repair-scaffolding protein
9	NR5A1	Steroidogenic factor 1
9	SOHLH1	Spermatogenesis- and oogenesis-specific basic helix-loop-helix-containing protein 1
10	ERCC6	DNA excision repair protein ERCC-6
10	TWNK	Twinkle protein, mitochondrial
10	SYCE1	Synaptonemal complex central element protein 1
12	NUP107	Nuclear pore complex protein Nup107
12	EIF2B1	Translation initiation factor eIF-2B subunit alpha
13	BRCA2	Breast cancer type 2 susceptibility protein
13	SOHLH2	Spermatogenesis- and oogenesis-specific basic helix-loop-helix-containing protein 2
14	FANCM	Fanconi anemia group M protein
14	C14orf39	Protein SIX6OS1
14	EIF2B2	Translation initiation factor eIF-2B subunit beta
15	BNC1	Zinc finger protein basonuclin-1
16	POLR2C	DNA-directed RNA polymerase II subunit RPB3
17	ERAL1	GTPase Era, mitochondrial
17	PSMC3IP	Homologous-pairing protein 2 homolog
19	CLPP	ATP-dependent Clp protease proteolytic subunit, mitochondrial
19	WDR62	WD repeat-containing protein 62
20	MCM8	DNA helicase MCM8
20	HARS2	D-aminoacyl-tRNA deacylase 1
22	eIF4ENIF1	Eukaryotic translation initiation factor 4E transporter
22	POLR3H	DNA-directed RNA polymerase III subunit RPC8
X	BMP-15,BMP15	Bone morphogenetic protein 15
X	POF1B	Protein POF1B
X	DIAPH2	Protein diaphanous homolog 2
X	FMR1	Synaptic functional regulator FMR1

## Sheet: Table S2
Table S1. Premature ovarian failure panel. Genes were derived from ncbi.nlm.nih.gov/gtr/all/genes and screened for rare variants that segregated with the premature ovarian insufficiency in IV.5, her mother III.4 and fertile sister IV.6. GnomAD popmax cutoffs of 0.1 (autosomal recessive and X-linked recessive model), 0.05 (autosomal dominant and X-linked dominant, de novo) were applied. These cut-…
Chr	Gene Symbol	Gene Name
1	KHDRBS1	KH domain-containing, RNA-binding, signal transduction-associated protein 1
1	GJA4	Gap junction alpha-4 protein
1	EIF2B3	Translation initiation factor eIF-2B subunit gamma
1	MSH4	MutS protein homolog 4
1	HFM1	Probable ATP-dependent DNA helicase HFM1
1	NOTCH2	Neurogenic locus notch homolog protein 2
1	LMNA	Prelamin-A/C
2	EIF2B4	Translation initiation factor eIF-2B subunit delta
2	LHCGR	Lutropin-choriogonadotropic hormone receptor
2	FSHR	Follicle-stimulating hormone receptor
2	FIGLA	Factor in the germline alpha
2	BMPR2	Bone morphogenetic protein receptor type-2
2	ATG9A	Autophagy-related protein 9A
2	INHA	Inhibin alpha chain
3	ATG7	Ubiquitin-like modifier-activating enzyme ATG7
3	LARS2	Probable leucine--tRNA ligase, mitochondrial
3	FOXL2	Forkhead box protein L2
3	MRPS22	28S ribosomal protein S22, mitochondrial
3	EIF2B5	Translation initiation factor eIF-2B subunit epsilon
5	HSD17B4	Peroxisomal multifunctional enzyme type 2
5	GDF9	Growth/differentiation factor 9
5	HARS2	Histidine--tRNA ligase, mitochondrial
6	MSH5	MutS protein homolog 5
6	AARS2	Alanine--tRNA ligase, mitochondrial
6	MCM9	DNA helicase MCM9
6	ESR1	Estrogen receptor
7	STAG3	Cohesin subunit SA-3
7	NOBOX	Homeobox protein NOBOX
7	XRCC2	DNA repair protein XRCC2
8	SPIDR	DNA repair-scaffolding protein
9	NR5A1	Steroidogenic factor 1
9	SOHLH1	Spermatogenesis- and oogenesis-specific basic helix-loop-helix-containing protein 1
10	ERCC6	DNA excision repair protein ERCC-6
10	TWNK	Twinkle protein, mitochondrial
10	SYCE1	Synaptonemal complex central element protein 1
12	NUP107	Nuclear pore complex protein Nup107
12	EIF2B1	Translation initiation factor eIF-2B subunit alpha
13	BRCA2	Breast cancer type 2 susceptibility protein
13	SOHLH2	Spermatogenesis- and oogenesis-specific basic helix-loop-helix-containing protein 2
14	FANCM	Fanconi anemia group M protein
14	C14orf39	Protein SIX6OS1
14	EIF2B2	Translation initiation factor eIF-2B subunit beta
15	BNC1	Zinc finger protein basonuclin-1
16	POLR2C	DNA-directed RNA polymerase II subunit RPB3
17	ERAL1	GTPase Era, mitochondrial
17	PSMC3IP	Homologous-pairing protein 2 homolog
19	CLPP	ATP-dependent Clp protease proteolytic subunit, mitochondrial
19	WDR62	WD repeat-containing protein 62
20	MCM8	DNA helicase MCM8
20	HARS2	D-aminoacyl-tRNA deacylase 1
22	eIF4ENIF1	Eukaryotic translation initiation factor 4E transporter
22	POLR3H	DNA-directed RNA polymerase III subunit RPC8
X	BMP-15,BMP15	Bone morphogenetic protein 15
X	POF1B	Protein POF1B
X	DIAPH2	Protein diaphanous homolog 2
X	FMR1	Synaptic functional regulator FMR1
